# Supplementary material for: Sleep and well-being before and after a shift schedule change in ICU nurses: an observational study using wearable sensors
Source: J Occup Health. 2025 Sep 19;67(1):uiaf053. doi: 10.1093/joccuh/uiaf053 (PMC12481240; doi:10.1093/joccuh/uiaf053)
Supplement: Web_Material_uiaf053 [file web_material_uiaf053.zip]

Archive with 2 entries (2 files):
- completed_STROBE_cohort_checklist.docx
- supplementary figure 1.png
